# Supplementary material for: FcRn as a Transporter for Nasal Delivery of Biologics: A Systematic Review
Source: Int J Mol Sci. 2021 Jun 17;22(12):6475. doi: 10.3390/ijms22126475 (PMC8234196; doi:10.3390/ijms22126475)
Supplement: Supplementary file 1 [file ijms-22-06475-s001.zip]

Archive with 5 entries (4 files):
- supplementary/
- supplementary/Supplementary File S1.pdf
- supplementary/Supplementary File S2.pdf
- supplementary/Supplementary File S3.pdf
- supplementary/Supplementary File S4.pdf
